# Supplementary material for: Epidemiology and outcomes of out of hospital cardiac arrest in Saudi Arabia: Findings from the Saudi Out of Hospital cardiac Arrest Registry (SOHAR)
Source: Resusc Plus. 2023 Nov 29;17:100516. doi: 10.1016/j.resplu.2023.100516 (PMC10698521; doi:10.1016/j.resplu.2023.100516)
Supplement: Supplementary data 1 — List of variables. [file mmc1.xlsx]

## Sheet: Sheet2
Date Of birth
Gender
Nationality
Specify
Age
Date of Incident
Patient method of Transportation
Time call Received
Time call Received
Time Ambulance Dispatched Â
Time Ambulance Dispatched
Time of Ambulance Arrival Â
Time of Ambulance Arrival
Time Ambulance arrived at patient Â
Time Ambulance arrived at patient
Time ambulance Left scene Â
Time ambulance Left scene
Time of ER arrival Â
Time of ER arrival
Medical History (choice=None)
Medical History (choice=Unknown)
Medical History (choice=Diabetes)
Medical History (choice=Heart Disease)
Medical History (choice=Hypertension)
Medical History (choice=Liver Disease)
Medical History (choice=Renal Disease)
Medical History (choice=Respiratory Disease)
Medical History (choice=Cancer)
Medical History (choice=Hyperlipidemia)
Medical History (choice=Stroke)
Location of incident
Specify:
Location Code
Zip Code
coordinate
Estimated time of arrest
Estimated time of arrest
Arrest witnessed by: (choice=Not Witnessed)
Arrest witnessed by: (choice=EMS/Ambulance)
Arrest witnessed by: (choice=Bystander)
Arrest witnessed by: (choice=Family)
Arrest witnessed by: (choice=Not Recorded)
Dispatch Assisted CPR
Bystander CPR
AED Applied
Time AED applied
Time AED applied :
AED applied by:
Specify:
First CPR initiated
Resuscitation Attempted by EMS
Time CPR started by EMS
Time CPR started by EMS:
First Arrest rhythm
Prehospital defibrillation:
Defibrillation timeÂ :
Defibrillation performed by:
Specify:
Mechanical CPR:
Specify device:
Airway:
Specify device:
Prehospital IV/IO:
Specify:
Prehospital drug administration:
Specify:
Prehospital Return of Spontaneous Circulation:
CPR discontinued during transfer:
Reason:
Final arrest status on scene:
Arrest cause
Medical Specify
Specify:
Trauma Specify
specify:
Level of Destination hospital:
Hospital :
Patient status at ED arrival:
Date and TimeÂ of ER arrival
Pulse
Breathing
Initial ER rhythm:
ER defibrillation
If yes time
ER Mechanical CPR:
Specify device:
ER Advance airway:
Specify device
ER IV/IO:
Specify
ER drug administration:
Specify
ER Return of Spontaneous Circulation
IF yes time
Emergency PCI:
Emergency CABG:
Hypothermia therapy initiated:
If know targeted temp
ECMO therapy initiated:
Arrest cause
Medical specify
specify
Trauma specify
specify
Reason of discontinuing CPR at ED
Patient ER outcome:
Patient status
Date discharge or death
Patient neurological outcome on discharge
CPC score:
Overall performance score:
